# Supplementary material for: Exploration of the social determinants of diarrhoea, rotavirus vaccine uptake, and vaccine ‘fatigue’ in Ethiopia, Kenya, and Malawi
Source: PLoS One. 2025 Sep 9;20(9):e0319691. doi: 10.1371/journal.pone.0319691 (PMC12419581; doi:10.1371/journal.pone.0319691)
Supplement: S1 Data — (ZIP) [file pone.0319691.s001.zip]

Archive with 46 entries (45 files):
- Supporting Information Files/
- Supporting Information Files/ET_2FGD.docx
- Supporting Information Files/KY_03FGD.docx
- __MACOSX/Supporting Information Files/._KY_03FGD.docx
- Supporting Information Files/KY_13FGD.docx
- __MACOSX/Supporting Information Files/._KY_13FGD.docx
- Supporting Information Files/MW_7FGD.docx
- Supporting Information Files/KY_12FGD.docx
- __MACOSX/Supporting Information Files/._KY_12FGD.docx
- Supporting Information Files/KY_02FGD.docx
- __MACOSX/Supporting Information Files/._KY_02FGD.docx
- Supporting Information Files/MW_6FGD.docx
- Supporting Information Files/ET_3FGD.docx
- Supporting Information Files/MW_4FGD.docx
- Supporting Information Files/KY_10FGD.docx
- __MACOSX/Supporting Information Files/._KY_10FGD.docx
- Supporting Information Files/KY_09FGD.docx
- __MACOSX/Supporting Information Files/._KY_09FGD.docx
- Supporting Information Files/ET_1FGD.docx
- Supporting Information Files/KY_08FGD.docx
- __MACOSX/Supporting Information Files/._KY_08FGD.docx
- Supporting Information Files/MW_5FGD.docx
- Supporting Information Files/KY_11FGD.docx
- __MACOSX/Supporting Information Files/._KY_11FGD.docx
- Supporting Information Files/KY_01FGD.docx
- __MACOSX/Supporting Information Files/._KY_01FGD.docx
- Supporting Information Files/KY_04FGD.docx
- __MACOSX/Supporting Information Files/._KY_04FGD.docx
- Supporting Information Files/KY_14FGD.docx
- __MACOSX/Supporting Information Files/._KY_14FGD.docx
- Supporting Information Files/ET_5FGD.docx
- Supporting Information Files/MW_9FGD.docx
- Supporting Information Files/MW_8FGD.docx
- __MACOSX/Supporting Information Files/._MW_8FGD.docx
- Supporting Information Files/ET_4FGD.docx
- Supporting Information Files/MW_1FGD.docx
- Supporting Information Files/KY_05FGD.docx
- __MACOSX/Supporting Information Files/._KY_05FGD.docx
- Supporting Information Files/ET_6FGD.docx
- Supporting Information Files/KY_07FGD.docx
- __MACOSX/Supporting Information Files/._KY_07FGD.docx
- Supporting Information Files/MW_3FGD.docx
- Supporting Information Files/KY_06FGD.docx
- __MACOSX/Supporting Information Files/._KY_06FGD.docx
- Supporting Information Files/MW_2FGD.docx
- Supporting Information Files/MW_10FGD.docx
